# Supplementary material for: GSH‐Responsive Nanoparticles Enhance Hepatocellular Carcinoma Immunotherapy Through Synergistic Effects of Cuproptosis and PI3K Inhibitor Combination
Source: Adv Sci (Weinh). 2026 May 5;13(32):e06051. doi: 10.1002/advs.202506051 (PMC13252627; doi:10.1002/advs.202506051)
Supplement: Supplementary file 2 — Supporting File 2: advs74879‐sup‐0002‐Data.zip. [file ADVS-13-e06051-s001.zip]

Archive with 8 entries (7 files):
- advs74879-sup-0002-Data/
- advs74879-sup-0002-Data/Confocal laser scanning microscope.7z
- advs74879-sup-0002-Data/Energy dispersive X-ray spectrum-Figure S7.7z
- advs74879-sup-0002-Data/HE-Figure 5N.7z
- advs74879-sup-0002-Data/Immunofluorescence-Figure 6B.7z
- advs74879-sup-0002-Data/Ki67-Figure 5N.7z
- advs74879-sup-0002-Data/transmission electron microscopy.7z
- advs74879-sup-0002-Data/Western blotting.7z
